# Supplementary material for: Self-Assembling Nanoarchitectonics of Twisted Nanofibers of Fluorescent Amphiphiles as Chemo-Resistive Sensor for Methanol Detection
Source: Gels. 2023 May 26;9(6):442. doi: 10.3390/gels9060442 (PMC10298205; doi:10.3390/gels9060442)
Supplement: Supplementary file 1 [file gels-09-00442-s001.zip]

Archive with 1 entries (1 files):
- gels-2377643-supplementary.pdf
